# Supplementary material for: In Vitro Effect of Eucalyptus Essential Oils and Antiseptics (Chlorhexidine Gluconate and Povidone-Iodine) against Bacterial Isolates from Equine Wounds
Source: Vet Sci. 2023 Dec 26;11(1):12. doi: 10.3390/vetsci11010012 (PMC10819342; doi:10.3390/vetsci11010012)
Supplement: Supplementary file 1 [file vetsci-11-00012-s001.zip]

Archive with 1 entries (1 files):
- vetsci-2732122-supplementary.pdf
